# Supplementary material for: Estimation of Heat-Attributable Mortality Using the Cross-Validated Best Temperature Metric in Switzerland and South Korea
Source: Int J Environ Res Public Health. 2021 Jun 13;18(12):6413. doi: 10.3390/ijerph18126413 (PMC8296236; doi:10.3390/ijerph18126413)
Supplement: Supplementary file 1 [file ijerph-18-06413-s001.zip]

Archive with 1 entries (1 files):
- ijerph-1232038-supplementary.pdf
